# Supplementary material for: Oncological Care During a Crisis: A Systematic Review and Meta-Analysis of Non-Melanoma Skin Cancer of the Head and Neck Region in the COVID-19 Pandemic
Source: Diseases. 2026 Jul 14;14(7):254. doi: 10.3390/diseases14070254 (PMC13409594; doi:10.3390/diseases14070254)
Supplement: Supplementary file 1 [file diseases-14-00254-s001.zip]

Archive with 1 entries (1 files):
- diseases-4328471-supplementary.pdf
